# Supplementary material for: Microrollers flow uphill as granular media
Source: Nat Commun. 2023 Sep 20;14:5829. doi: 10.1038/s41467-023-41327-1 (PMC10511535; doi:10.1038/s41467-023-41327-1)
Supplement: Supplementary file 8 — Source Data [file 41467_2023_41327_MOESM8_ESM.xlsx]

## Sheet: Fig 1 a and b
Fig 1 a	Intensity averaged image of a gravity driven flow in a granular heap of unactuated janus particles													Fig 1 b	Intensity avergaed image of uphill flow of Janus microrollers driven by magnetic actuation
																				Data for
																				Δ/2a = 26
																				(β/β0)2 = 3.5

## Sheet: Fig 2
		negative tanθ
	(β/β0)2	Δ/2a = 9.5	±	Δ/2a = 18.5	±	Δ/2a = 26	±	Δ/2a = 31	±	Δ/2a = 39	±
	29	0.368	0.023	0.289	0.0255	0.283	0.018	0.267	0.0505	0.246	0.0095
	18	0.363	0.013	0.24	0.017	0.201	0.0165	0.22	0.016	0.237	0.012
	14	0.359	0.0115	0.207	0.017	0.188	0.016	0.218	0.0135	0.231	0.012
	8.8	0.312	0.012	0.177	0.0075	0.173	0.0155	0.199	0.0115	0.229	0.0105
	7	0.287	0.0125	0.187	0.0135	0.197	0.0115	0.243	0.0145	0.276	0.01
	4.7	0.263	0.0145	0.231	0.011	0.232	0.012	0.257	0.009	0.293	0.009
	3.5	0.26	0.011	0.254	0.0115	0.268	0.008	0.285	0.0125	0.312	0.0105
	2.9	0.294	0.0095	0.273	0.0125	0.328	0.0105	0.331	0.008	0.334	0.007
	1.9	0.355	0.009	0.312	0.0075	0.35	0.0085	0.36	0.01	0.341	0.008
		Fluidisation fraction
	(β/β0)2	Δ/2a = 9.5	Δ/2a = 18.5	Δ/2a = 26	Δ/2a = 31	Δ/2a = 39
	29	1	1	1	1	1
	18	1	1	1	1	0.99782
	14	1	1	0.99782	0.99114	0.87018
	8.8	0.99782	0.99561	0.84949	0.90646	0.71568
	7	0.99561	0.99339	0.74568	0.71568	0.57306
	4.7	0.99114	0.85379	0.63938	0.55697	0.45154
	3.5	0.84949	0.69011	0.47712	0.42255	0.34949
	2.9	0.8451	0.67121	0.45154	0.38908	0.34949
	1.9	0.58805	0.5	0.15051	0.15051	0.15051

## Sheet: Fig 3 a
	(β/β0)2 = 1.9	(β/β0)2 = 2.9	(β/β0)2 = 3.5	(β/β0)2 = 4.7	(β/β0)2 = 7	(β/β0)2 = 8.8	(β/β0)2 = 14	(β/β0)2 = 18	(β/β0)2 = 29
γ/2a	vx/2aΩ	vx/2aΩ	vx/2aΩ	vx/2aΩ	vx/2aΩ	vx/2aΩ	vx/2aΩ	vx/2aΩ	vx/2aΩ
0	-	-	-	-	-	-	-	-	-
-0.0619266	1.86824	1.87883	2.03582	1.60297	1.46167	1.44007	1.27749	0.850626	0.687773
-0.309633	1.76336	1.76772	1.88026	1.41657	1.34096	1.28282	1.11512	0.681652	0.519545
-0.557339	1.59273	1.57617	1.64059	1.20741	1.13673	1.08273	0.877468	0.503848	0.351303
-0.805046	1.42211	1.38462	1.40093	0.998254	0.932493	0.882652	0.639812	0.326044	0.183061
-1.05275	1.27368	1.1557	1.16201	0.839682	0.736255	0.6853	0.463631	0.221899	0.0982087
-1.30046	1.12525	0.926787	0.923083	0.681109	0.540017	0.487948	0.28745	0.117755	0.0133565
-1.54817	0.986034	0.75637	0.727715	0.515839	0.385473	0.354471	0.197405	0.06031	-0.0136647
-1.79587	0.846823	0.585954	0.532348	0.35057	0.230928	0.220993	0.10736	0.00286476	-0.0406859
-2.04358	0.732108	0.468376	0.406164	0.248764	0.145926	0.145079	0.0614311	-0.0217092	-0.053422
-2.29128	0.617393	0.350799	0.279979	0.146959	0.0609236	0.0691656	0.0155018	-0.0462831	-0.0661581
-2.53899	0.510078	0.249402	0.190879	0.0925864	0.0241587	0.0357882	-0.00871515	-0.0515466	-0.0681531
-2.7867	0.402763	0.148005	0.101779	0.0382136	-0.0126062	0.00241079	-0.0329321	-0.0568101	-0.0701481
-3.0344	0.326794	0.0737423	0.0465461	0.00143024	-0.0158165	-0.0130137	-0.0409073	-0.0591211	-0.0618685
-3.28211	0.250826	-0.000519708	-0.00868629	-0.0353531	-0.0190267	-0.0284382	-0.0488824	-0.0614322	-0.0535889
-3.52982	0.21392	-0.0460488	-0.0242832	-0.0468395	-0.0271855	-0.0438632	-0.0541569	-0.0560417	-0.0467302
-3.77752	0.177015	-0.091578	-0.0398801	-0.0583259	-0.0353443	-0.0592882	-0.0594313	-0.0506511	-0.0398714
-4.02523	0.153645	-0.0992212	-0.0484736	-0.0719415	-0.04069	-0.072402	-0.0642258	-0.0485845	-0.0351219
-4.27294	0.130275	-0.106863	-0.0570671	-0.0855572	-0.0460357	-0.0855158	-0.0690203	-0.0465179	-0.0303723
-4.52064	0.123411	-0.0922779	-0.0714302	-0.0829637	-0.0575841	-0.0906779	-0.0662768	-0.0451741	-0.0292698
-4.76835	0.116546	-0.0776923	-0.0857933	-0.0803702	-0.0691324	-0.09584	-0.0635333	-0.0438303	-0.0281672
-5.01606	0.105434	-0.0722408	-0.0913586	-0.0831897	-0.0798688	-0.0933154	-0.0610111	-0.0399781	-0.0278871
-5.26376	0.0943216	-0.0667892	-0.0969238	-0.0860093	-0.0906052	-0.0907908	-0.058489	-0.036126	-0.0276069
-5.51147	0.0797716	-0.0574414	-0.0949962	-0.104703	-0.106822	-0.092701	-0.0562061	-0.033066	-0.0255326
-5.75917	0.0652216	-0.0480937	-0.0930686	-0.123397	-0.123039	-0.0946112	-0.0539232	-0.030006	-0.0234583
-6.00688	0.0620325	-0.0310354	-0.102831	-0.124931	-0.126053	-0.0957232	-0.0516831	-0.0287464	-0.019841
-6.25459	0.0588434	-0.0139772	-0.112593	-0.126465	-0.129067	-0.0968351	-0.049443	-0.0274868	-0.0162237
-6.50229	0.0567248	-0.0233313	-0.111161	-0.106027	-0.128592	-0.0953439	-0.0467315	-0.0265445	-0.014217
-6.75	0.0546062	-0.0326855	-0.10973	-0.08559	-0.128117	-0.0938526	-0.0440201	-0.0256023	-0.0122102
-6.99771	0.050056	-0.028863	-0.107181	-0.080762	-0.124679	-0.0910071	-0.0414748	-0.023968	-0.0102992
-7.24541	0.0455057	-0.0250404	-0.104631	-0.0759341	-0.121241	-0.0881617	-0.0389295	-0.0223337	-0.00838818
-7.49312	0.0377698	-0.0143641	-0.100141	-0.083966	-0.108427	-0.0827316	-0.0369353	-0.0196968	-0.00725004
-7.74083	0.030034	-0.00368785	-0.0956506	-0.0919979	-0.0956133	-0.0773015	-0.0349411	-0.0170599	-0.0061119
-7.98853	0.0234206	0.00169699	-0.0923314	-0.089336	-0.0950306	-0.0735641	-0.0334429	-0.0153942	-0.00642991
-8.23624	0.0168073	0.00708182	-0.0890121	-0.0866742	-0.0944479	-0.0698267	-0.0319447	-0.0137284	-0.00674793
-8.48394	0.0181459	-0.00268679	-0.0836939	-0.0864536	-0.0941648	-0.0696148	-0.0307164	-0.0128761	-0.00600673
-8.73165	0.0194845	-0.0124554	-0.0783756	-0.0862329	-0.0938817	-0.0694029	-0.0294881	-0.0120238	-0.00526553
-8.97936	0.0105902	-0.0242563	-0.0750205	-0.0887951	-0.0891644	-0.0693367	-0.0274555	-0.0108391	-0.00427119
-9.22706	0.00169602	-0.0360571	-0.0716654	-0.0913573	-0.0844471	-0.0692706	-0.0254229	-0.00965441	-0.00327686
-9.47477	-0.00660088	-0.039583	-0.0736663	-0.0923485	-0.0804273	-0.0662396	-0.0241987	-0.00861956	-0.00296941
-9.72248	-0.0148978	-0.0431088	-0.0756672	-0.0933397	-0.0764076	-0.0632085	-0.0229745	-0.0075847	-0.00266195
-9.97018	-0.0214502	-0.0373285	-0.0757611	-0.0891759	-0.073526	-0.0614683	-0.0224122	-0.00658856	-0.00239729

## Sheet: Fig 3 b
	(β/β0)2 = 1.9	(β/β0)2 = 2.9	(β/β0)2 = 3.5	(β/β0)2 = 4.7	(β/β0)2 = 7	(β/β0)2 = 8.8	(β/β0)2 = 14	(β/β0)2 = 18	(β/β0)2 = 29
γ/2a	vx/2aΩ	vx/2aΩ	vx/2aΩ	vx/2aΩ	vx/2aΩ	vx/2aΩ	vx/2aΩ	vx/2aΩ	vx/2aΩ
0	-	-	2.41331	1.94733	-	1.54466	0.750274	-	-
-0.0619266	2.26382	2.19495	2.28409	1.76695	1.72931	1.38236	0.617007	0.500437	0.190737
-0.309633	2.21957	2.13436	2.15487	1.58658	1.63143	1.22005	0.483739	0.342687	0.0919718
-0.557339	2.0685	1.897	1.90309	1.32918	1.41398	1.00039	0.364012	0.231326	0.0370192
-0.805046	1.91743	1.65965	1.65132	1.07179	1.19652	0.780737	0.244285	0.119965	-0.0179335
-1.05275	1.70887	1.40105	1.39309	0.856049	0.977824	0.594017	0.157253	0.0681556	-0.0335952
-1.30046	1.5003	1.14246	1.13486	0.640308	0.759125	0.407297	0.0702213	0.0163457	-0.0492569
-1.54817	1.30559	0.937593	0.938811	0.503586	0.567526	0.278295	0.0313909	-0.00145333	-0.0456773
-1.79587	1.11088	0.732728	0.742761	0.366865	0.375926	0.149293	-0.00743945	-0.0192524	-0.0420978
-2.04358	0.962415	0.586165	0.602847	0.269226	0.284318	0.0748392	-0.019702	-0.0251167	-0.0396094
-2.29128	0.813947	0.439602	0.462933	0.171587	0.19271	0.000385774	-0.0319646	-0.0309811	-0.037121
-2.53899	0.716032	0.348038	0.376862	0.117551	0.136179	-0.0226884	-0.0365702	-0.0358498	-0.033474
-2.7867	0.618117	0.256473	0.290791	0.0635144	0.0796482	-0.0457626	-0.0411757	-0.0407184	-0.029827
-3.0344	0.526866	0.22016	0.233232	0.0336055	0.0342356	-0.0480815	-0.0364193	-0.0394246	-0.0262548
-3.28211	0.435616	0.183848	0.175672	0.00369654	-0.0111769	-0.0504003	-0.0316628	-0.0381307	-0.0226825
-3.52982	0.365142	0.145273	0.133441	-0.0192129	-0.032129	-0.0512966	-0.0280599	-0.034962	-0.0196287
-3.77752	0.294668	0.106699	0.0912095	-0.0421223	-0.053081	-0.052193	-0.0244571	-0.0317934	-0.0165749
-4.02523	0.241895	0.0756155	0.0608892	-0.0512306	-0.0617186	-0.0545192	-0.0239942	-0.027761	-0.0140104
-4.27294	0.189123	0.0445319	0.0305689	-0.0603389	-0.0703562	-0.0568454	-0.0235314	-0.0237287	-0.0114459
-4.52064	0.152339	0.0204711	0.00985997	-0.0656975	-0.0716595	-0.0577022	-0.0231615	-0.0213895	-0.010296
-4.76835	0.115554	-0.00358962	-0.010849	-0.0710561	-0.0729628	-0.0585589	-0.0227917	-0.0190504	-0.00914618
-5.01606	0.094195	-0.0234658	-0.024628	-0.0757495	-0.0776751	-0.0539275	-0.0213679	-0.0189355	-0.00815222
-5.26376	0.0728356	-0.0433419	-0.038407	-0.0804429	-0.0823875	-0.049296	-0.0199441	-0.0188205	-0.00715827
-5.51147	0.063242	-0.052425	-0.0461496	-0.0816358	-0.0858195	-0.0464928	-0.0197792	-0.0184512	-0.00645512
-5.75917	0.0536485	-0.0615081	-0.0538922	-0.0828287	-0.0892515	-0.0436896	-0.0196142	-0.0180819	-0.00575197
-6.00688	0.0413864	-0.0740848	-0.0596017	-0.0826469	-0.0877728	-0.0420192	-0.0190044	-0.0168783	-0.00556738
-6.25459	0.0291243	-0.0866616	-0.0653113	-0.0824652	-0.0862941	-0.0403488	-0.0183946	-0.0156746	-0.00538279
-6.50229	0.0162272	-0.110076	-0.0706782	-0.0827555	-0.0830613	-0.0400985	-0.0170572	-0.0143231	-0.00514206
-6.75	0.00333022	-0.133491	-0.0760451	-0.0830458	-0.0798285	-0.0398481	-0.0157197	-0.0129715	-0.00490133
-6.99771	-0.011259	-0.145474	-0.0838163	-0.0794347	-0.0771279	-0.0399879	-0.0153559	-0.0116374	-0.00477666
-7.24541	-0.0258482	-0.157457	-0.0915875	-0.0758235	-0.0744273	-0.0401277	-0.0149921	-0.0103033	-0.00465199
-7.49312	-0.0374391	-0.159717	-0.0993161	-0.0758598	-0.070866	-0.0385945	-0.0143194	-0.00936571	-0.00399772
-7.74083	-0.04903	-0.161977	-0.107045	-0.0758961	-0.0673047	-0.0370613	-0.0136468	-0.00842813	-0.00334345
-7.98853	-0.0541195	-0.158904	-0.106811	-0.0764481	-0.0639786	-0.0348986	-0.0127842	-0.00808038	-0.00289553
-8.23624	-0.0592091	-0.155831	-0.106578	-0.0770001	-0.0606526	-0.0327359	-0.0119216	-0.00773264	-0.00244761
-8.48394	-0.0576467	-0.155199	-0.106359	-0.0746316	-0.0593374	-0.0299731	-0.0109679	-0.00748907	-0.00243142
-8.73165	-0.0560844	-0.154566	-0.10614	-0.0722631	-0.0580221	-0.0272104	-0.0100142	-0.0072455	-0.00241524
-8.97936	-0.0577677	-0.159065	-0.106565	-0.0674048	-0.056068	-0.025394	-0.0087029	-0.00714807	-0.00198297
-9.22706	-0.0594511	-0.163564	-0.106991	-0.0625465	-0.0541139	-0.0235777	-0.00739163	-0.00705064	-0.00155071
-9.47477	-0.0661882	-0.160643	-0.109117	-0.0608267	-0.0519792	-0.0218515	-0.00641714	-0.00700776	-0.00125342
-9.72248	-0.0729253	-0.157721	-0.111243	-0.0591069	-0.0498445	-0.0201254	-0.00544266	-0.00696489	-0.000956127
-9.97018	-0.0739016	-0.150228	-0.112285	-0.0601596	-0.0490293	-0.0195615	-0.00523922	-0.0063698	-0.000808177

## Sheet: Fig 3 c
	(β/β0)2 = 1.9	(β/β0)2 = 2.9	(β/β0)2 = 3.5	(β/β0)2 = 4.7	(β/β0)2 = 7	(β/β0)2 = 8.8	(β/β0)2 = 14	(β/β0)2 = 18	(β/β0)2 = 29
γ/2a	vx/2aΩ	vx/2aΩ	vx/2aΩ	vx/2aΩ	vx/2aΩ	vx/2aΩ	vx/2aΩ	vx/2aΩ	vx/2aΩ
0	-	-	1.4859	1.11783	-	0.943809	0.794974	-	-
-0.0619266	1.75222	1.78311	1.39388	1.07273	1.0405	0.926806	0.646182	0.358466	0.240033
-0.309633	1.70081	1.67357	1.30186	0.883618	0.87773	0.762487	0.497391	0.260863	0.133499
-0.557339	1.55003	1.46939	1.11018	0.694506	0.693673	0.598168	0.357756	0.165269	0.0699176
-0.805046	1.39924	1.2652	0.918507	0.521875	0.509616	0.446296	0.218121	0.0696751	0.00633664
-1.05275	1.22686	1.07355	0.744839	0.349244	0.37481	0.294424	0.134007	0.0256408	-0.0165755
-1.30046	1.05448	0.881898	0.571171	0.253938	0.240005	0.20014	0.0498939	-0.0183935	-0.0394876
-1.54817	0.916484	0.743544	0.434223	0.158632	0.173316	0.105855	0.0131876	-0.0287435	-0.0436029
-1.79587	0.77849	0.605189	0.297275	0.10442	0.106627	0.0605193	-0.0235187	-0.0390935	-0.0477182
-2.04358	0.684709	0.506463	0.219501	0.0502073	0.0741238	0.0151831	-0.0357736	-0.0408402	-0.0460235
-2.29128	0.590928	0.407737	0.141727	0.0256827	0.0416207	-0.00758458	-0.0480284	-0.0425869	-0.0443288
-2.53899	0.522424	0.340394	0.0940763	0.00115811	0.0206084	-0.0303522	-0.0527401	-0.0413495	-0.0402794
-2.7867	0.453921	0.273052	0.0464259	-0.007621	-0.000403943	-0.0395501	-0.0574517	-0.0401121	-0.03623
-3.0344	0.395989	0.221829	0.0339537	-0.0164001	-0.0125399	-0.0487481	-0.0541305	-0.0357919	-0.0321741
-3.28211	0.338057	0.170606	0.0214814	-0.0236932	-0.0246758	-0.0494585	-0.0508094	-0.0314718	-0.0281182
-3.52982	0.28584	0.127749	0.0188612	-0.0309864	-0.0306703	-0.0501689	-0.0433805	-0.0297243	-0.0248777
-3.77752	0.233622	0.0848923	0.0162411	-0.0365016	-0.0366648	-0.0473617	-0.0359516	-0.0279768	-0.0216371
-4.02523	0.199889	0.0545716	0.00707771	-0.0420168	-0.0383924	-0.0445545	-0.0329279	-0.0260222	-0.0191725
-4.27294	0.166157	0.0242508	-0.00208564	-0.0412245	-0.04012	-0.0434248	-0.0299042	-0.0240675	-0.0167079
-4.52064	0.138216	0.0118555	-0.012309	-0.0404322	-0.0388763	-0.0422951	-0.0291276	-0.0214613	-0.0149602
-4.76835	0.110275	-0.000539884	-0.0225323	-0.0407869	-0.0376326	-0.0438182	-0.0283511	-0.0188551	-0.0132124
-5.01606	0.100189	-0.00810592	-0.0254876	-0.0411415	-0.0355593	-0.0453413	-0.027307	-0.0169167	-0.0113003
-5.26376	0.0901041	-0.015672	-0.0284428	-0.0389801	-0.033486	-0.0446501	-0.0262629	-0.0149783	-0.00938823
-5.51147	0.0789014	-0.0270162	-0.0338389	-0.0368187	-0.0319089	-0.043959	-0.0242555	-0.0137716	-0.00789468
-5.75917	0.0676987	-0.0383605	-0.039235	-0.0360419	-0.0303317	-0.0408459	-0.022248	-0.0125648	-0.00640113
-6.00688	0.0481837	-0.0490544	-0.0452256	-0.0352651	-0.0318674	-0.0377328	-0.0214525	-0.0117457	-0.00534892
-6.25459	0.0286687	-0.0597484	-0.0512162	-0.0352159	-0.0334032	-0.0346908	-0.020657	-0.0109265	-0.0042967
-6.50229	0.0202196	-0.0598949	-0.0532578	-0.0351667	-0.0350211	-0.0316488	-0.019831	-0.0106255	-0.0035791
-6.75	0.0117706	-0.0600413	-0.0552994	-0.0357387	-0.0366391	-0.0305778	-0.019005	-0.0103244	-0.00286151
-6.99771	0.00941793	-0.0640787	-0.053377	-0.0363106	-0.0354108	-0.0295068	-0.0178661	-0.00999567	-0.00246557
-7.24541	0.0070653	-0.0681161	-0.0514546	-0.0368997	-0.0341824	-0.0284911	-0.0167272	-0.00966691	-0.00206963
-7.49312	0.00214368	-0.0730609	-0.0518672	-0.0374888	-0.0345451	-0.0274755	-0.0153493	-0.0085242	-0.00176777
-7.74083	-0.00277793	-0.0780058	-0.0522799	-0.0382325	-0.0349078	-0.0256792	-0.0139713	-0.00738148	-0.00146591
-7.98853	-0.00303984	-0.0782463	-0.0499015	-0.0389762	-0.0340168	-0.0238829	-0.0123154	-0.00602115	-0.00117451
-8.23624	-0.00330175	-0.0784868	-0.0475231	-0.0390613	-0.0331257	-0.0219299	-0.0106594	-0.00466083	-0.000883122
-8.48394	-0.00491656	-0.0765609	-0.0473971	-0.0391465	-0.0319478	-0.0199769	-0.00933392	-0.00397814	-0.000762322
-8.73165	-0.00653137	-0.0746351	-0.0472711	-0.0379592	-0.03077	-0.01881	-0.00800843	-0.00329545	-0.000641521
-8.97936	-0.0169518	-0.0740491	-0.0501101	-0.036772	-0.0298759	-0.0176431	-0.0071968	-0.00282438	-0.000590778
-9.22706	-0.0273722	-0.0734632	-0.0529491	-0.0361387	-0.0289819	-0.0160385	-0.00638516	-0.0023533	-0.000540034
-9.47477	-0.0344809	-0.0763229	-0.0522818	-0.0355053	-0.0268199	-0.0144339	-0.00576899	-0.00198707	-0.000524525
-9.72248	-0.0415896	-0.0791826	-0.0516145	-0.0341385	-0.0246578	-0.0128243	-0.00515282	-0.00162084	-0.000509016
-9.97018	-0.0400412	-0.0821545	-0.0527026	-0.0327717	-0.0234856	-0.0112146	-0.00436742	-0.00145698	-0.00036768

## Sheet: Fig 3 d
	(β/β0)2 = 1.9	(β/β0)2 = 2.9	(β/β0)2 = 3.5	(β/β0)2 = 4.7	(β/β0)2 = 7	(β/β0)2 = 8.8	(β/β0)2 = 14	(β/β0)2 = 18	(β/β0)2 = 29
γ/2a	vx/2aΩ	vx/2aΩ	vx/2aΩ	vx/2aΩ	vx/2aΩ	vx/2aΩ	vx/2aΩ	vx/2aΩ	vx/2aΩ
0	-	-	1.39802	1.60962	-	1.30112	0.448862	-	-
-0.0619266	1.66321	1.52421	1.29748	1.50866	1.5426	1.15253	0.452209	0.333877	0.267424
-0.309633	1.63228	1.46828	1.19694	1.4077	1.34854	1.00393	0.357049	0.210984	0.176235
-0.557339	1.54365	1.33041	0.998878	1.19797	1.15447	0.790132	0.261889	0.122855	0.0954866
-0.805046	1.45503	1.19254	0.800811	0.98824	0.951489	0.576333	0.167217	0.0347256	0.0147384
-1.05275	1.29071	0.992591	0.631676	0.799083	0.748507	0.430644	0.072544	0.00409058	-0.000927365
-1.30046	1.1264	0.792646	0.462542	0.609927	0.564358	0.284954	0.0350588	-0.0265444	-0.0165932
-1.54817	0.992668	0.634249	0.349614	0.460607	0.38021	0.198723	-0.00242634	-0.0343231	-0.0184632
-1.79587	0.858936	0.475851	0.236687	0.311287	0.278591	0.112492	-0.0225357	-0.0421017	-0.0203333
-2.04358	0.731452	0.363835	0.16489	0.224113	0.176972	0.0627216	-0.042645	-0.0452941	-0.0225305
-2.29128	0.603967	0.251818	0.0930925	0.136939	0.117043	0.0129513	-0.0459564	-0.0484864	-0.0247277
-2.53899	0.514933	0.201756	0.0606198	0.0814635	0.0571145	-0.0157577	-0.0492678	-0.0416231	-0.0239651
-2.7867	0.425899	0.151694	0.028147	0.0259875	0.0241754	-0.0444666	-0.0494309	-0.0347598	-0.0232025
-3.0344	0.349408	0.123535	0.0147531	-0.000589144	-0.00876371	-0.0526036	-0.049594	-0.0289541	-0.0201569
-3.28211	0.272917	0.0953748	0.00135913	-0.0271658	-0.0226054	-0.0607405	-0.0488375	-0.0231484	-0.0171114
-3.52982	0.22479	0.0652262	-0.0138768	-0.0352346	-0.036447	-0.0649922	-0.048081	-0.0232762	-0.0145369
-3.77752	0.176663	0.0350777	-0.0291127	-0.0433033	-0.0502621	-0.0692439	-0.0455644	-0.0234041	-0.0119624
-4.02523	0.157979	0.00500514	-0.0414579	-0.0442388	-0.0640772	-0.0717909	-0.0430479	-0.0208434	-0.0104543
-4.27294	0.139296	-0.0250675	-0.0538031	-0.0451743	-0.0663109	-0.074338	-0.0405922	-0.0182827	-0.00894632
-4.52064	0.11849	-0.0281079	-0.0595504	-0.0507992	-0.0685446	-0.0730657	-0.0381364	-0.0148034	-0.00677309
-4.76835	0.0976836	-0.0311484	-0.0652977	-0.0564241	-0.0633305	-0.0717934	-0.0348502	-0.0113241	-0.00459986
-5.01606	0.07114	-0.0221425	-0.0616792	-0.0578913	-0.0581164	-0.0660483	-0.0315639	-0.00989838	-0.00325877
-5.26376	0.0445963	-0.0131366	-0.0580607	-0.0593584	-0.0581161	-0.0603031	-0.0280717	-0.0084727	-0.00191767
-5.51147	0.0310991	-0.0185555	-0.0545194	-0.0633467	-0.0581157	-0.0560752	-0.0245795	-0.0076369	-0.00159768
-5.75917	0.017602	-0.0239744	-0.050978	-0.067335	-0.0595162	-0.0518473	-0.0218905	-0.00680109	-0.00127769
-6.00688	0.0197422	-0.0328799	-0.0473296	-0.0710885	-0.0609167	-0.0483171	-0.0192015	-0.00630512	-0.0014942
-6.25459	0.0218825	-0.0417854	-0.0436813	-0.074842	-0.06087	-0.0447869	-0.0171534	-0.00580914	-0.00171071
-6.50229	0.0204641	-0.0420244	-0.0429601	-0.0741876	-0.0608233	-0.0427859	-0.0151054	-0.00582711	-0.00145701
-6.75	0.0190457	-0.0422634	-0.042239	-0.0735333	-0.0609517	-0.0407849	-0.0133345	-0.00584508	-0.00120331
-6.99771	0.010626	-0.0385314	-0.0406119	-0.070534	-0.0610802	-0.0382643	-0.0115637	-0.00473152	-0.00086118
-7.24541	0.00220626	-0.0347993	-0.0389848	-0.0675348	-0.0590871	-0.0357437	-0.00953928	-0.00361796	-0.000519051
-7.49312	-0.0102466	-0.0317857	-0.0392591	-0.0654323	-0.057094	-0.0327177	-0.00751485	-0.00277119	-0.000634979
-7.74083	-0.0226994	-0.0287722	-0.0395334	-0.0633297	-0.0534803	-0.0296917	-0.0073834	-0.00192442	-0.000750907
-7.98853	-0.0256728	-0.0370204	-0.0432182	-0.0612867	-0.0498666	-0.0287404	-0.00725195	-0.00149714	-0.000481138
-8.23624	-0.0286461	-0.0452687	-0.0469029	-0.0592437	-0.0494816	-0.0277891	-0.00685195	-0.00106987	-0.000211368
-8.48394	-0.0230262	-0.0525696	-0.0465112	-0.0541747	-0.0490965	-0.0263271	-0.00645195	-0.000889238	-0.000170458
-8.73165	-0.0174063	-0.0598705	-0.0461195	-0.0491057	-0.0493051	-0.0248652	-0.00555187	-0.000708609	-0.000129547
-8.97936	-0.0199633	-0.0587617	-0.046637	-0.0455085	-0.0495136	-0.0206514	-0.00465179	-0.00070056	-0.000387218
-9.22706	-0.0225204	-0.057653	-0.0471545	-0.0419112	-0.0458924	-0.0164375	-0.00388967	-0.000692512	-0.00064489
-9.47477	-0.0289637	-0.0534008	-0.0507611	-0.040773	-0.0422712	-0.0143555	-0.00312756	-0.000369891	-0.000581885
-9.72248	-0.035407	-0.0491485	-0.0543676	-0.0396347	-0.0400397	-0.0122736	-0.00243201	-4.72712e-05	-0.000518881
-9.97018	-0.0388807	-0.046734	-0.0526767	-0.0398038	-0.0378082	-0.0106551	-0.00173646	-0.000121824	-0.00038684

## Sheet: Fig 3 e
	(β/β0)2 = 1.9	(β/β0)2 = 2.9	(β/β0)2 = 3.5	(β/β0)2 = 4.7	(β/β0)2 = 7	(β/β0)2 = 8.8	(β/β0)2 = 14	(β/β0)2 = 18	(β/β0)2 = 29
γ/2a	vx/2aΩ	vx/2aΩ	vx/2aΩ	vx/2aΩ	vx/2aΩ	vx/2aΩ	vx/2aΩ	vx/2aΩ	vx/2aΩ
0	-	-	1.17319	1.34485	-	1.01767	0.80285	-	-
-0.0619266	1.62589	1.40914	1.08773	1.16511	1.16732	0.882707	0.638105	0.32687	0.212956
-0.309633	1.57152	1.27228	1.00228	0.985374	1.00109	0.747745	0.47336	0.226649	0.130271
-0.557339	1.42468	1.06423	0.801947	0.806807	0.834857	0.586069	0.332392	0.126657	0.0679671
-0.805046	1.27785	0.856177	0.601617	0.628241	0.650505	0.424392	0.191423	0.0266645	0.00566302
-1.05275	1.15745	0.659875	0.461705	0.49024	0.466153	0.301796	0.107568	-0.00327145	-0.0120917
-1.30046	1.03704	0.463573	0.321792	0.352238	0.334313	0.1792	0.0237131	-0.0332075	-0.0298465
-1.54817	0.899686	0.344849	0.241585	0.253483	0.202472	0.106796	-0.011848	-0.0375742	-0.035197
-1.79587	0.762329	0.226125	0.161379	0.154728	0.128278	0.0343912	-0.0474092	-0.0419409	-0.0405476
-2.04358	0.652752	0.172468	0.126003	0.0954835	0.0540847	0.000590739	-0.0607703	-0.0425088	-0.0389185
-2.29128	0.543176	0.118811	0.0906263	0.036239	0.0207133	-0.0332097	-0.0741315	-0.0430767	-0.0372894
-2.53899	0.433586	0.10021	0.0686726	0.0115886	-0.0126581	-0.0426062	-0.0746449	-0.0411337	-0.0343627
-2.7867	0.323997	0.081609	0.0467189	-0.0130618	-0.0264642	-0.0520026	-0.0751582	-0.0391906	-0.031436
-3.0344	0.248906	0.0608261	0.0333274	-0.0128192	-0.0402703	-0.0559421	-0.0731113	-0.0371253	-0.0258134
-3.28211	0.173815	0.0400433	0.019936	-0.0125767	-0.0467235	-0.0598816	-0.0710643	-0.0350599	-0.0201908
-3.52982	0.126463	0.0211607	0.0034604	-0.0196898	-0.0531767	-0.062087	-0.0677478	-0.032585	-0.0168156
-3.77752	0.0791104	0.00227821	-0.0130152	-0.0268028	-0.0573193	-0.0642924	-0.0644313	-0.0301102	-0.0134405
-4.02523	0.0690372	-0.00964709	-0.0247198	-0.0381503	-0.0614619	-0.0653577	-0.059256	-0.0262769	-0.0116374
-4.27294	0.058964	-0.0215724	-0.0364245	-0.0494978	-0.0629263	-0.0664231	-0.0540807	-0.0224436	-0.00983421
-4.52064	0.051808	-0.0227664	-0.0389103	-0.0465947	-0.0643907	-0.0627441	-0.0495824	-0.0200667	-0.0089675
-4.76835	0.044652	-0.0239605	-0.0413961	-0.0436916	-0.0610305	-0.0590652	-0.0450842	-0.0176898	-0.00810079
-5.01606	0.0285162	-0.0256699	-0.0441862	-0.0465867	-0.0576703	-0.0547206	-0.0422657	-0.0168309	-0.00771585
-5.26376	0.0123804	-0.0273793	-0.0469764	-0.0494818	-0.0572265	-0.050376	-0.0394472	-0.015972	-0.00733092
-5.51147	0.00480006	-0.029967	-0.0470585	-0.0504771	-0.0567826	-0.049353	-0.0352734	-0.0142468	-0.00644088
-5.75917	-0.00278032	-0.0325547	-0.0471406	-0.0514724	-0.0581862	-0.0483299	-0.0310996	-0.0125215	-0.00555084
-6.00688	-0.00386492	-0.0315569	-0.0416913	-0.0529974	-0.0595898	-0.045849	-0.0282771	-0.0111813	-0.00479804
-6.25459	-0.00494953	-0.0305591	-0.0362421	-0.0545223	-0.0584003	-0.043368	-0.0254546	-0.009841	-0.00404525
-6.50229	-0.0040386	-0.0320657	-0.0374228	-0.0566913	-0.0572107	-0.0389838	-0.0235854	-0.00910146	-0.00302862
-6.75	-0.00312768	-0.0335723	-0.0386036	-0.0588604	-0.0536402	-0.0345995	-0.0217161	-0.00836192	-0.00201199
-6.99771	-0.00734931	-0.0341148	-0.0418392	-0.0610923	-0.0500696	-0.0313857	-0.0183718	-0.00723067	-0.00135719
-7.24541	-0.0115709	-0.0346572	-0.0450748	-0.0633242	-0.0476426	-0.0281719	-0.0150276	-0.00609943	-0.000702383
-7.49312	-0.0152926	-0.0356892	-0.0468773	-0.0597812	-0.0452156	-0.0262976	-0.0127579	-0.00538238	-0.000778858
-7.74083	-0.0190143	-0.0367211	-0.0486797	-0.0562382	-0.0414992	-0.0244233	-0.0104883	-0.00466534	-0.000855332
-7.98853	-0.0236609	-0.0370314	-0.0480995	-0.052793	-0.0377827	-0.0239109	-0.00996659	-0.00451628	-0.000100402
-8.23624	-0.0283075	-0.0373416	-0.0475192	-0.0493478	-0.0350713	-0.0233985	-0.0094449	-0.00436723	0.000654527
-8.48394	-0.0319267	-0.039866	-0.0446302	-0.0473592	-0.0323599	-0.0216094	-0.00905921	-0.00350742	0.000672987
-8.73165	-0.0355459	-0.0423905	-0.0417412	-0.0453706	-0.030214	-0.0198203	-0.00867353	-0.0026476	0.000691447
-8.97936	-0.0370981	-0.0432714	-0.0394301	-0.0428381	-0.0280682	-0.0184586	-0.00812347	-0.00221596	0.000428551
-9.22706	-0.0386504	-0.0441523	-0.0371191	-0.0403056	-0.0262621	-0.0170969	-0.00757341	-0.00178432	0.000165655
-9.47477	-0.0397553	-0.0444894	-0.0363637	-0.0376476	-0.024456	-0.0143315	-0.00640637	-0.00149085	0.000110259
-9.72248	-0.0408602	-0.0448265	-0.0356084	-0.0349896	-0.0232009	-0.0115661	-0.00523932	-0.00119738	5.48627e-05
-9.97018	-0.0406333	-0.0462179	-0.0315988	-0.034634	-0.0219459	-0.0109219	-0.0042952	-0.0012391	0.00010252

## Sheet: Fig 5
Δ/2a = 9.5		Δ/2a = 18.5		Δ/2a = 26		Δ/2a = 31		Δ/2a = 39
shear rate	(-ve)tanPheta	shear rate	(-ve)tanPheta	shear rate	(-ve)tanPheta	shear rate	(-ve)tanPheta	shear rate	(-ve)tanPheta	Beta/Beta_0
		0.4176	0.177	0.57568	0.173	0.41136	0.199	0.5112	0.229	8.8
		0.40096	0.187	0.56736	0.197	0.43424	0.243	0.49456	0.276	7
		0.49456	0.231	0.57568	0.232	0.52576	0.257	0.56736	0.293	4.7
0.54448	0.26	0.6464	0.254	0.71296	0.268	0.6672	0.285	0.72544	0.312	3.5
0.6464	0.294	0.79616	0.273	0.81072	0.328	0.9376	0.331	0.88352	0.334	2.9
0.7504	0.355	1.26208	0.312	1.14352	0.35	0.95216	0.36	1.04368	0.341	1.9
shear rate	(-ve)tanPheta	shear rate	(-ve)tanPheta	shear rate	(-ve)tanPheta	shear rate	(-ve)tanPheta	shear rate	(-ve)tanPheta	Beta/Beta_0
		-0.171404	0.177	-0.212924	0.173	-0.203257	0.199	-0.224283	0.229	8.8
		-0.181834	0.187	-0.224127	0.197	-0.219617	0.243	-0.235095	0.276	7
		-0.210667	0.231	-0.241797	0.232	-0.250549	0.257	-0.259446	0.293	4.7
-0.287078	0.26	-0.239616	0.254	-0.274546	0.268	-0.281771	0.285	-0.285601	0.312	3.5
-0.300985	0.294	-0.264059	0.273	-0.296075	0.328	-0.329531	0.331	-0.307532	0.334	2.9
-0.317908	0.355	-0.334001	0.312	-0.362023	0.35	-0.338917	0.36	-0.332512	0.341	1.9
